# Supplementary material for: Arabidopsis Actin-Binding Protein WLIM2A Links PAMP-Triggered Immunity and Cytoskeleton Organization
Source: Int J Mol Sci. 2024 Oct 30;25(21):11642. doi: 10.3390/ijms252111642 (PMC11545931; doi:10.3390/ijms252111642)
Supplement: Supplementary file 1 [file ijms-25-11642-s001.zip]

Archive with 5 entries (5 files):
- ijms-3237218-Supplementary Figures.pdf
- Table S1_List of constructs-vectors.xlsx
- Table S2_Primers used for qPCR.xlsx
- Table S3_Primers used for cloning.xlsx
- Table S4_Primers used for sequencing.xlsx
