# Supplementary material for: Arabidopsis Actin-Binding Protein WLIM2A Links PAMP-Triggered Immunity and Cytoskeleton Organization
Source: Int J Mol Sci. 2024 Oct 30;25(21):11642. doi: 10.3390/ijms252111642 (PMC11545931; doi:10.3390/ijms252111642)
Supplement: Supplementary file 1 [file ijms-25-11642-s001.zip › Table S1_List of constructs-vectors.xlsx]

## Sheet: Sheet1
Table 1: List of constructs/vectors
S.NO	ATG No	Vector	STOP codon	TAC clone	Method	Cloning	Tag
1	Promoter of At2g39900	pGWB433	No	pdg05125	LR Clonase	Gateway entry	Yes
2	At2g39900	PCR-8- TOPO	No	pdg05125	PCR and TOPO cloning	Gateway entry	None
3	At2g39900	PCR-8- TOPO	Yes	pdg05125	PCR and TOPO cloning	Gateway entry	None
4	At2g39900	PMDC107	Yes	pdg05125	LR Clonase	Complementation	Yes
5	Promoter of At2g39900	pENTR- D/TOPO	No	pdg05125	PCR and TOPO cloning	Gateway entry	None
