# Supplementary material for: Arabidopsis Actin-Binding Protein WLIM2A Links PAMP-Triggered Immunity and Cytoskeleton Organization
Source: Int J Mol Sci. 2024 Oct 30;25(21):11642. doi: 10.3390/ijms252111642 (PMC11545931; doi:10.3390/ijms252111642)
Supplement: Supplementary file 1 [file ijms-25-11642-s001.zip › Table S2_Primers used for qPCR.xlsx]

## Sheet: Sheet1
Table 2. Primers Used For qPCR
Name	Sequence	Target gene
P0130-F	GCGTAAATACGGGCAGAAAC	WRKY29
P0131-R	GGTTTGGGTTGGGAAGTTTT	WRKY29
P0126-F	ACGGGCATAGTTCCACAAAG	FRK1
P0127-R	CGTCAAAAGAACGACGATGA	FRK1
P0288-F	ACGACGCTAAATTGCTTGCT	AGC2-1
P0289-R	CCGTGAAGAGACGGAAAGAG	AGC2-1
P0300-F	AAGGCGGTGCAAAAGAGATT	PIN7
P0301-R	CATCGGACCAGCTTTGTTTT	PIN7
P0298-F	TCATCGGCGCCAGAGATTAAG	ERD10
P0299-R	GCCACAAACGACTCTGGTTCA	ERD10
P0292-F	GCGAGTTGAAGAAGATCCA	WRKY40
P0295-R	TGTCACACATCAAGGTTAGCATC	WRKY40
P0262-F	CACCTGACGAAGAGTACATTGG	LOX2
P0263-R	GTAACACCATGCTCAGAGGTAGG	LOX2
