# Supplementary material for: Arabidopsis Actin-Binding Protein WLIM2A Links PAMP-Triggered Immunity and Cytoskeleton Organization
Source: Int J Mol Sci. 2024 Oct 30;25(21):11642. doi: 10.3390/ijms252111642 (PMC11545931; doi:10.3390/ijms252111642)
Supplement: Supplementary file 1 [file ijms-25-11642-s001.zip › Table S3_Primers used for cloning.xlsx]

## Sheet: Sheet1
Table 3. Primers Used For Cloning
Name	Sequence	Target gene	Purpose
P0047-R	GCATATAAAAGACCACTTTCATCATAATCAT	At2g39900	For cloning (F) into Gateway pCR/8/TOPO
P0049-R	AGATTCGGGAACGGCTGCTAC	At2g39900	For cloning (R) into Gateway pCR/8/TOPO
P0050-R	CACCGCATATAAAAGACCACTTTCAT	At2g39900	For cloning (F) into Gateway pENTR-TOPO
P0051-R	CACCGCATATAAAAGACCACTTTCAT	At2g39900	For cloning (R) into Gateway pENTR-TOPO
P0122-R	TGTTCTCAGAATAGGGCACCTAGTCGACTTG	At2g39900	Phospho dead-Site directed mutagenesis-F
P0123-R	CAAGTCGACTAGGTGCCCTATTCTGAGAACA	At2g39900	Phospho dead-Site directed mutagenesis-R
P0120-R	TGTTCTCAGAATAGGGACCCTAGTCGACTTG	At2g39900	Phospho mimic-Site directed mutagenesis- F
P0121-R	CAAGTCGACTAGGGTCCCTATTCTGAGAACA	At2g39900	Phospho mimic-Site directed mutagenesis- R
