# Supplementary material for: Arabidopsis Actin-Binding Protein WLIM2A Links PAMP-Triggered Immunity and Cytoskeleton Organization
Source: Int J Mol Sci. 2024 Oct 30;25(21):11642. doi: 10.3390/ijms252111642 (PMC11545931; doi:10.3390/ijms252111642)
Supplement: Supplementary file 1 [file ijms-25-11642-s001.zip › Table S4_Primers used for sequencing.xlsx]

## Sheet: Sheet1
Table 4. Primers Used For Sequencing
Name	Sequence	Target gene	Purpose
P0052-F	ATGTCGTTTACAGGAACTCAGCAG	AT2G39900	Complementation sequencing
P0053-F	CTAAAACCGTGTATCCTATCGAAAAG	AT2G39900	Complementation sequencing
P0054-R	CTTTTCGATAGGATACACGGTTTTAG	AT2G39900	Complementation sequencing
P0055-R	ACATGTAAACAACACAGCACATACAC	AT2G39900	Complementation sequencing
